# Supplementary material for: Comparative Analysis of Salt Tolerance and Transcriptomics in Two Varieties of Agropyron desertorum at Different Developmental Stages
Source: Genes (Basel). 2025 Mar 22;16(4):367. doi: 10.3390/genes16040367 (PMC12026692; doi:10.3390/genes16040367)
Supplement: Supplementary file 1 [file genes-16-00367-s001.zip]

Archive with 4 entries (4 files):
- Supplementary Figure S1.png
- Supplementary Figure S2.jpg
- Supplementary Figures S1 and S2.pdf
- Supplementary Tables S1 and S2.xlsx
