# Supplementary material for: Comparative Analysis of Salt Tolerance and Transcriptomics in Two Varieties of Agropyron desertorum at Different Developmental Stages
Source: Genes (Basel). 2025 Mar 22;16(4):367. doi: 10.3390/genes16040367 (PMC12026692; doi:10.3390/genes16040367)
Supplement: Supplementary file 1 [file genes-16-00367-s001.zip › Supplementary Tables S1 and S2.xlsx]

## Sheet: Table S1
Table S1 Raw and Clean Reads with Quality Metrics
Samples	Total Reads	Clean Reads	Percentage of Clean Reads	Clean bases	GC Content	%>Q20	%>Q30
N120_0h_1	48409294	47056718	0.9721	7026051593	0.5608	0.9746	0.9287
N120_0h_2	46328972	45342976	0.9787	6767748206	0.5688	0.973	0.9243
N120_0h_3	45433414	43266954	0.9523	6453744961	0.565	0.9664	0.9117
N120_24h_1	48172640	46916524	0.9739	6998319169	0.5756	0.9738	0.9271
N120_24h_2	46284226	45146792	0.9754	6733961263	0.5687	0.9735	0.9253
N120_24h_3	44148800	42976708	0.9735	6416879144	0.5655	0.9745	0.9284
N120_6h_1	48775452	47832372	0.9807	7138303248	0.5653	0.9743	0.9275
N120_6h_2	46733018	45214250	0.9675	6747818687	0.5607	0.9775	0.9358
N120_6h_3	47188160	45758912	0.9697	6833837918	0.5641	0.9761	0.9311
S120_0h_1	48268296	46316690	0.9596	6909846287	0.5608	0.9771	0.9348
S120_0h_2	42353588	40451394	0.9551	6017127656	0.5578	0.9776	0.9366
S120_0h_3	48294160	46467248	0.9622	6924445561	0.5635	0.9762	0.9325
S120_24h_1	49162844	47820442	0.9727	7128722522	0.5616	0.9748	0.9293
S120_24h_2	46594272	45156458	0.9691	6739746991	0.5681	0.9754	0.9306
S120_24h_3	43778446	42374402	0.9679	6327810060	0.5668	0.975	0.9299
S120_6h_1	41728418	40659026	0.9744	6072749425	0.5518	0.9772	0.9338
S120_6h_2	41711320	40496158	0.9709	6039213658	0.5657	0.9687	0.9165
S120_6h_3	46559786	45479524	0.9768	6787020442	0.5594	0.9758	0.9317

## Sheet: Table S2
Table S2 Transcript Assembly Length Distribution
Transcript length interval	200-500bp	500-1kbp	1k-2kbp	>2kbp	Total
Number of transcripts	688146	238429	197523	117476	1241574
Number of unigenes	9213	56097	83708	39094	188112
